# Supplementary material for: Reliability Associated with the Measurement of Continuous Variables in Veterinary Medicine: What the Different Possible Indicators Tell, and How to Use and Report Them
Source: Animals (Basel). 2023 Sep 2;13(17):2793. doi: 10.3390/ani13172793 (PMC10486732; doi:10.3390/ani13172793)
Supplement: Supplementary file 1 [file animals-13-02793-s001.zip]

Archive with 1 entries (1 files):
- animals-2564222-supplementary.pdf
